# Supplementary material for: Traumatic stress symptoms among Spanish healthcare workers during the COVID-19 pandemic: a prospective study
Source: Epidemiol Psychiatr Sci. 2023 Aug 9;32:e50. doi: 10.1017/S2045796023000628 (PMC10465320; doi:10.1017/S2045796023000628)
Supplement: Supplementary file 1 [file epssup.zip]

Archive with 3 entries (3 files):
- S2045796023000628sup001.docx
- S2045796023000628sup002.docx
- S2045796023000628sup003.docx
